# Supplementary material for: Bronchoscopic Features and Morphology of Endobronchial Tuberculosis: A Malaysian Tertiary Hospital Experience
Source: J Clin Med. 2022 Jan 28;11(3):676. doi: 10.3390/jcm11030676 (PMC8836898; doi:10.3390/jcm11030676)
Supplement: Supplementary file 1 [file jcm-11-00676-s001.zip]

Archive with 1 entries (1 files):
- jcm-1508598-SI.pdf
